# Supplementary material for: Identification of a Potent Cytotoxic Pyrazole with Anti-Breast Cancer Activity That Alters Multiple Pathways
Source: Cells. 2022 Jan 12;11(2):254. doi: 10.3390/cells11020254 (PMC8773755; doi:10.3390/cells11020254)
Supplement: Supplementary file 1 [file cells-11-00254-s001.zip]

Archive with 1 entries (1 files):
- cells-1468263-supplementary.pdf
